# Supplementary material for: Co-Application of Trichoderma harzianum and the Strigolactone Analog GR24 Enhances Wheat Tolerance to Cadmium Stress: Effects on Growth, Photosynthesis, Antioxidant Defense, and Cd Accumulation
Source: Plants (Basel). 2026 Jul 22;15(14):2236. doi: 10.3390/plants15142236 (PMC13417187; doi:10.3390/plants15142236)
Supplement: Supplementary file 1 [file plants-15-02236-s001.zip]

Archive with 1 entries (1 files):
- plants-4401657-supplementary.pdf
